# Supplementary material for: Case Report: Aicardi-Goutières Syndrome Caused by Novel TREX1 Variants
Source: Front Pediatr. 2021 Apr 28;9:634281. doi: 10.3389/fped.2021.634281 (PMC8113616; doi:10.3389/fped.2021.634281)
Supplement: Supplementary file 1 [file Table_1.XLSX]

## Sheet: Sheet1
Compellation：Yiqi Mao		Category：Inpatient		Specimen type：Blood serum
Gender：Female		Ward:Pediatric rehabilitation department		Specimen number：139
Age: Six months		Bed number:Sixteenth bed		Medical record number:17111874
Apply for projects：Biochemical test
Project		Abbreviation	Result	Reference value		Units
Total Protein		TP	74.2	65.0-85.0		g/L
Albumin		ALB	41.5	40.0-55.0		g/L
Globulin		GLO	32.7	20.0-40.0		g/L
Albumin globulin ratio		A/G	1.27	1.20-2.40
Total bilirubin		TBIL	5.06	3.40-17.10		umol/L
Direct Bilirubin		DBIL	1.14	0-3.40		umol/L
Indirect Bilirubin		IBIL	3.92	3.40-13.70		umol/L
Alanine aminotransferase		ALT	77	7-40		U/L
Aspartate aminotransferase		AST	57	13-35		U/L
Alkaline phosphatase		ALP	215	35-100		U/L
γ-Gamma-glutamyltransferase		GGT	50	7-45		U/L
Lactate dehydrogenase		LDH	427	120-250		U/L
Prealbumin		PA	140	100-400		mg/L
Total bile acid		TBA	0.89	0-13.00		umol/L
Urea		BUN	2.95	2.60-7.50		mmol/L
Creatinine		CRE	22.9	44.0-73.0		umol/L
Uric acid		UA	333	155-357		umol/L
Cystatin C		CysC	1.47	0.54-1.15		mg/L
Estimated glomerular filtration rate		Egfr	208	>90		ml/(min.1.73m^2)
Kalium		K	5.07	3.50-5.30		mmol/L
Sodium		Na	141.5	137.0-147.0		mmol/L
Chlorine		CL	107.3	90.0-110.0		mmol/L
Bicarbonate radical		HCO3	21.5	21.0-31.0		mmol/L
Calcium		Ca	2.43	2.11-2.52		mmol/L
Phosphorus		P	1.96	0.85-1.51		mmol/L
Magnesium		Mg	0.85	0.75-1.02		mmol/L
Glucose		GLU	5.49	3.89-6.11		mmol/L
Creatine Kinase		CK	106	40-200		U/L
Creatine kinase isoenzymes		CKMB	31	0-24		U/L
Immunoglobulin A		IGA	0.78	0.70-4.00		g/L
Immunoglobulin G		IGG	14.41	7.00-16.00		g/L
Immunoglobulin M		IGM	2.53	0.40-2.30		g/L
Serum total Immunoglobulin E		IGE	3	0-100		IU/mL
Complement C3		C3	1.18	0.90-1.80		g/L
ComplementC4		C4	0.41	0.10-0.40		g/L
α-hydroxybutyrate dehydrogenase		a-BDH	314	72-182		U/L

## Sheet: Sheet2
Compellation：Yiqi Mao		Category：Inpatient		Specimen type：Whole blood
Gender：Female		Ward:Pediatric rehabilitation department		Specimen number：1802061572
Age: Six months		Bed number:Sixteenth bed		Medical record number:17111874
Apply for projects：Routine blood test
Project		Abbreviation	Result	Reference value		Units
High fluorescence intensity reticulocyte		HFR	–	0-4.17%		%
White blood cell count		WBC	3.79	3.5-9.5		×10^9/L
Neutrophil percentage		NEUT%	26.3	40-75		%
Lymphocyte percentage		LYMPH%	69.7	20-50		%
Monocyte percentage		MONO%	3.7	3.0-10		%
Eosinophil percentage		EO%	0.3	0.4-8		%
Basophil percentage		BASO%	0	0-1		%
Neutrophil absolute number		NEUT#	1	1.8-6.3		×10^9/L
Lymphocyte absolute number		LYMPH#	2.64	1.1-3.2		×10^9/L
Monocyte absolute number		MONO#	0.14	0.1-0.6		×10^9/L
Eosinophil absolute number		EO#	0.01	0.02-0.52		×10^9/L
Basophil absolute number		BASO#	0	0-0.06		×10^9/L
Red blood cell count		RBC	4	3.8-5.1		×10^12/L
Hemoglobin		HGB	103	115-150		g/L
Hematocrit		HCT	34.3	35-45		%
Mean red blood cell volume		MCV	85.8	82-100		fl
Mean corpuscular hemoglobin		MCH	25.8	27-34		pg
Mean corpuscular hemoglobin concentration		MCHC	300	316-354		g/L
Red blood cell distribution width-CV value		RDW-CV	12.8	0-15		%
Red blood cell distribution width-SD value		RDW-SD	38.6	37-54		fL
Platelet count		PLT	–	125-350		×10^9/L
Platelet hematocrit		PCT	–	0.11-0.28		%
Platelet distribution width		PDW	–	9.8-16.2		fL
Mean platelet volume		MPV	–	9.4-12.5		fL
Large platelet ratio		P-LCR	–	19.1-47		%
Reticulocyte percentage		RET%	–	0.5-1.5		%
Reticulocyte absolute number		RET#	–	0.024-0.084		×10^12/L
Immature reticulocyte fraction		IRF	–	4.71-22.68
Middle fluorescence intensity reticulocyte		MFR	–	4.71-18.51		%
Immature granulocyte percentage		IG%	–			%

## Sheet: Sheet3
Compellation：Yiqi Mao		Category：Inpatient		Specimen type：Blood serum
Gender：Female		Ward:Pediatric rehabilitation department		Specimen number：1802061573
Age: Six months		Bed number:Sixteenth bed		Medical record number:17111874
Apply for projects：Torch Series
Project		Abbreviation	Result	Reference value		Units
Human Cytomegalovirus Immunoglobulin M		CMV-IgM	Positive
Human Cytomegalovirus Immunoglobulin G		CMV-IgG	Positive
Rubella Virus Immunoglobulin M		RUV-IgM	negative
Rubella Virus Immunoglobulin G		RUV-IgG	negative
Toxoplasma Gondii Immunoglobulin M		TOX-IgM	negative
Toxoplasma Gondii Immunoglobulin G		TOX-IgG	negative
Herpes Simplex Virus Type I Immunoglobulin M		HSV1-IgM	negative
Herpes Simplex Virus Type I Immunoglobulin G		HSV1-IgG	negative
Herpes Simplex Virus Type II Immunoglobulin M		HSV2-IgM	negative
Herpes Simplex Virus Type II Immunoglobulin G		HSV2-IgG	negative
Compellation：Yiqi Mao		Category：Inpatient		Specimen type：Blood serum
Gender：Female		Ward:Pediatric rehabilitation department		Specimen number：1802061573
Age: Six months		Bed number:Sixteenth bed		Medical record number:17111874
Apply for projects：Human Cytomegalovirus DNA
Project		Abbreviation	Result	Reference value		Units
Human Cytomegalovirus DNA		HCMV-DNA	4.87×10^4	0-500		IU/mL
Compellation：Yiqi Mao		Category：Inpatient		Specimen type：Urine
Gender：Female		Ward:Pediatric rehabilitation department		Specimen number：12
Age: Six months		Bed number:Sixteenth bed		Medical record number:17111874
Apply for projects：Human Cytomegalovirus DNA
Project		Abbreviation	Result	Reference value		Units
Human Cytomegalovirus DNA		HCMV-DNA	2.82×10^5	0-500		IU/mL

## Sheet: Sheet4
Compellation：Yiqi Mao		Category：Inpatient		Specimen type：Blood serum
Gender：Female		Ward:Pediatric rehabilitation department		Specimen number：1802061574
Age: Six months		Bed number:Sixteenth bed		Medical record number:17111874
Apply for projects：Ten immune series
Project		Abbreviation	Result	Reference value		Units
Hepatitis B surface antigen		HBsAg	Negative
Anti-hepatitis B surface antibody		HBsAb	Positive
Hepatitis B envelope antigen		HBeAg	Negative
Anti-hepatitis envelope antibody		HBeAb	Negative
Anti-hepatitis B core antibody		HBcAb	Negative
Hepatitis B Pre-S1 antigen		HBpreS1Ag	Negative
Anti-hepatitis A antibody		Anti-HAV	Negative
Anti-hepatitis C antibody		Anti-HCV	Negative
Anti-human immunodeficiency virus antibody		Anti-HIV	Negative
Syphilis			Negative
